# Supplementary material for: Energetic Materials Based on N-substituted 4(5)-nitro-1,2,3-triazoles
Source: Materials (Basel). 2022 Jan 31;15(3):1119. doi: 10.3390/ma15031119 (PMC8838066; doi:10.3390/ma15031119)
Supplement: Supplementary file 1 [file materials-15-01119-s001.zip]

Archive with 1 entries (1 files):
- materials-1514491-supplementary.pdf
